# Supplementary material for: The Effect of Lithium on the Budding Yeast Saccharomyces cerevisiae upon Stress Adaptation
Source: Microorganisms. 2022 Mar 9;10(3):590. doi: 10.3390/microorganisms10030590 (PMC8953283; doi:10.3390/microorganisms10030590)
Supplement: Supplementary file 1 [file microorganisms-10-00590-s001.zip]

Archive with 1 entries (1 files):
- microorganisms-1537736-supplementary.pdf
